# Supplementary material for: Ethyl Caffeate Can Inhibit Aryl Hydrocarbon Receptor (AhR) Signaling and AhR-Mediated Potentiation of Mast Cell Activation
Source: Int J Mol Sci. 2023 Jun 10;24(12):9997. doi: 10.3390/ijms24129997 (PMC10297944; doi:10.3390/ijms24129997)
Supplement: Supplementary file 1 [file ijms-24-09997-s001.zip]

Archive with 1 entries (1 files):
- ijms-2427264-supplementary.pdf
